# Supplementary material for: Comparative Characterization of Fruit Volatiles and Volatile-Related Genes Expression of ‘Benihoppe’ Strawberry and Its Somaclonal Mutant
Source: Plants (Basel). 2023 Mar 1;12(5):1109. doi: 10.3390/plants12051109 (PMC10005569; doi:10.3390/plants12051109)
Supplement: Supplementary file 1 [file plants-12-01109-s001.zip]

Archive with 1 entries (1 files):
- plants-2240338-supplementary.pdf
